# Supplementary material for: Apoptosis and tissue thinning contribute to symmetric cell division in the developing mouse epidermis in a nonautonomous way
Source: PLoS Biol. 2022 Aug 15;20(8):e3001756. doi: 10.1371/journal.pbio.3001756 (PMC9410552; doi:10.1371/journal.pbio.3001756)
Supplement: S1 Data — (XLSX) [file pbio.3001756.s009.xlsx]

## Sheet: Fig 1B
Fig 1B: Relative Bcam mRNA levels
	Exp number	Ctrl	Bcam (1554)	Bcam (1690)
	1	0.726424	0.299138	0.067022
	2	1.27358	0.109491	0.06563
	3	1.14505	0.099905	0.023348
	4	0.854955	0.110523	0.062476
	5	0.726424	0.17664	0.015497
	6	1.27358	0.204317	0.030994

## Sheet: Fig 1D
Fig 1D: WB quantification
	Exp number	Ctrl	Bcam (1554)	Bcam (1690)
	1	0.981297	0.393343	0.438465
	2	0.958344	0.413942	0.396286
	3	1.06036	0.408056	0.540871

## Sheet: Fig 1G
Fig 1G: EdU+ Basal layer cells (E15.5)
	Exp number	Ctrl	Bcam (1554)
	1	34.75	33
	2	32.76	32.289
	3	32.671	31.853
Fig 1G: EdU+ Basal layer cells (E16.5)
	Exp number	Ctrl	Bcam (1554)	Xiap (2297)
	1	30.8018	30.925	37.74
	2	29.5317	27.491	39.851
	3	31.46	27.3536	39.712

## Sheet: Fig 1I
Fig 1I: Caspase 3 + cells (E14.5)
	Exp number	Ctrl	Bcam (1554)
	1	0	1
	2	0	1
	3	1	2
	4	1	1
Fig 1I: Caspase 3 + cells (E15.5)	Exp number	Ctrl	Bcam (1554)
	1	0	2
	2	0	5
	3	1	4
	4	2	3
Fig 1I: Caspase 3 + cells (E16.5)	Exp number	Ctrl	Bcam (1554)	Bcam (1690)	Xiap (2297)
	1	1	4	5	4
	2	1	4	4	5
	3	0	4	3	3
	4	0	3	4	4

## Sheet: Fig 1 K-L
Fig 1L: Relative Xiap mRNA levels
	Exp number	Ctrl	Xiap (2297)
	1	0.858956	0.0606373
	2	1.14104	0.0223885
	3	1.62952	0.346414
	4	0.370483	0.131011
	5	1.24183	0.0361263
	6	0.758174	0.0164635
Fig 1K: Caspase 3+ cells (50 µM calcium)
	Exp number	Ctrl	Bcam (1554)
	1	0	1
	2	2	1
	3	0	0
Fig 1K: Caspase 3+ cells (1.5 mM calcium)
	Exp number	Ctrl	Bcam (1554)
	1	2	12
	2	5	14
	3	4	12

## Sheet: Fig 2 B-D
Fig 2B: K5+/K10+ Basal layer cells (%) E15.5
	Exp number	Ctrl	Bcam (1554)
	1	13.0223	10.4309
	2	12.1677	9.59268
	3	14.3134	10.6464
Fig 2B: K5+/K10+ Basal layer cells (%) E16.5
	Exp number	Ctrl	Bcam (1554)
	1	5.86557	3.68239
	2	5.56835	5.13675
	3	5.51341	6.64763
Fig 2C: Spindle orientation (E15.5)
	Spindle number	Ctrl	Bcam (1554)
	1	7.569	85.641
	2	79.646	75.124
	3	58.055	2.795
	4	42.605	51.755
	5	86.815	88.307
	6	9.979	3.405
	7	11.849	5.796
	8	86.798	84.237
	9	43.493	3.635
	10	83.509	2.199
	11	0	20.949
	12	83.364	2.401
	13	59.621	22.654
	14	85.849	85.101
	15	32.512	86.634
	16	81.732	90
	17	87.414	38.745
	18	78.69	0
	19	13.029	4.574
	20	36.799	8.604
	21	7.551	82.875
	22	6.232	11.234
	23	75.964	84.996
	24	4.654	31.866
	25	10.069	37.676
	26	61.829	14.036
	27	47.564	5.694
	28	6.67	79.067
	29	0	6.663
	30	5.101	8.962
	31	74.187	47.931
	32	4.771	82.69
	33	84.603	1.69
	34	90	81.462
	35	4.565	1.293
	36	88.137	87.522
	37	82.416	16.432
	38	5.426	4.414
	39	5.804	6.454
	40	4.621	85.077
	41		40.962
Fig 2C: Spindle orientation (E16.5)
	Spindle number	Ctrl	Bcam (1554)	Bcam (1690)	Xiap (2297)
	1	14.517	6.196	87.602	6.143
	2	70.925	7.49	10.802	12.777
	3	84.603	14.089	86.691	76.303
	4	6.953	86.046	6.007	10.912
	5	87.845	12.425	5.694	89.347
	6	11.34	7.409	5.635	19.999
	7	86.424	13.316	84.437	7.415
	8	84.651	87.754	2.813	12.489
	9	86.933	9.988	5.064	10.964
	10	5.745	3.419	83.487	90
	11	84.125	8.297	85.181	79.34
	12	12.022	17.403	3.723	90
	13	84.055	88.764	12.45	4.323
	14	5.085	4.529	84.634	9.776
	15	4.438	85.788	6.35	90
	16	8.826	88.487	84.931	6.676
	17	88.484	2.96	14.296	81.756
	18	88.821	7.958	8.336	90
	19	29.171	12.489	14.376	10.516
	20	11.434	8.432	8.994	84.26
	21	70.62	86.304	7.935	27.999
	22	88.243	5.244	14.611	11.26
	23	60.913	44.455	2.076	10.176
	24	80.525	0	64.01	82.311
	25	10.131	10.119	0	13.978
	26	3.306	78.35	83.558	0
	27	88.486	77.906	5.806	77.61
	28	85.802	14.468	78.605	12.146
	29	85.21	3.065	14.826	81.87
	30	85.146	12.679	77.249	87.374
	31	80.245	2.762	57.205	25.369
	32	0	62.913	71.668	86.291
	33	5.44	0	29.078	21.426
	34	12.92	82.088	2.883	4.546
	35	4.922	24.036	3.562	47.314
	36	85.263	11.29	15.274	13.748
	37	3.534	8.34	7.068	87.345
	38	87.735	26.492	88.953	82.824
	39	78.98	6.367	3.527	8.737
	40	84.017	13.167	10.474	12.525
	41	13.46	5.633	0	90
	42	85.932	0	88.001	3.476
	43	71.388	14.892	17.01	0
	44	65.342	84.59	6.135	14.482
	45	14.116	86.964		22.614
	46	81.235
	47	65.018
	48	4.294
	49	84.88
	50	86.17
Fig 2D: Cumulative frequency (E15.5)
	Bin Center	Ctrl	Bcam (1554)
	0	15	24.3902
	10	42.5	43.9024
	20	42.5	51.2195
	30	45	53.6585
	40	52.5	60.9756
	50	55	65.8537
	60	62.5	65.8537
	70	65	65.8537
	80	85	82.9268
	90	100	100
Fig 2D: Cumulative frequency (E16.5)
	Bin Center	Ctrl	Bcam (1554)	Bcam (1690)	Xiap (2297)
	0	12	17.7778	18.1818	11.1111
	10	38	64.4444	59.0909	48.8889
	20	38	68.8889	63.6364	55.5556
	30	40	71.1111	65.9091	60
	40	40	73.3333	65.9091	60
	50	40	73.3333	65.9091	62.2222
	60	42	75.5556	70.4545	62.2222
	70	52	75.5556	72.7273	62.2222
	80	72	84.4444	88.6364	80
	90	100	100	100	100

## Sheet: Fig 2 G-H
Fig 2G: pHH3+/LGN+ cells (%)
	Exp number	Ctrl	Bcam (1554)	Bcam (1690)	Xiap (2297)
	1	100	50	69.2	77.7
	2	84.6	66.6	80	66.6
	3	72.72	87.5	70	87.5
	4	83.33	63.6	70	72.72
Fig 2H: pHH3+ and apical LGN cells (%)
	Exp number	Ctrl	Bcam(1554)	Bcam(1690)	Xiap (2297)
	1	66.6	16.6	38.4	33.3
	2	76.9	44.4	20	55.5
	3	54.5	12.5	50	37.5
	4	58.3	27.27	20	27.27

## Sheet: Fig 2J
Fig 2J: Epidermal thickness (E14.5)
	microscopic field	Ctrl	Bcam (1554)
	1	4.0492	11.077
	2	8.383	12.36
	3	6.2716	10.587
	4	9.531	12.275
	5	7.165	11.32
	6	7.971	15.313
	7	9.841	13.192
	8	7.825	12.62
	9	9.332	10.559
	10	10.32	8.79
	11	12.49	8.071
	12	10.43	9.865
	13	10.749	9.744
	14	10.83	10.866
	15	12.53	9.346
	16	11.475	11.43
	17	10.591	7.784
	18	9.004	9.59
	19	10.041	9.42
	20	10.109	10.38
	21	9.369	10.736
	22	11.018	7.981
	23	10.871	13.378
	24	10.15	9.611
	25	10.905	7.615
	26	10.299	8.01
	27	12.928	13.096
	28	12.793	11.896
	29	8.18	10.733
	30	10.807	7.973
	31	13.978	12.51
	32	13.806	10.822
	33	13.037	11.76
	34	13.643	14.59
	35	11.407	11.135
	36	19.09	11.111
	37	15.928	10.088
	38	13.384	9.373
	39	10.871	10.17
	40	13.453	12.208
Fig 2J: Epidermal thickness (E15.5)
	microscopic field	Ctrl	Bcam (1554)
	1	14.854	14.03
	2	17.699	14.025
	3	17.657	13.873
	4	16.495	13.961
	5	18.556	15.61
	6	19.683	19.31
	7	14.956	15.823
	8	16.397	15.549
	9	17.224	18.124
	10	19.265	15.364
	11	24.71	8.037
	12	26.82	12.231
	13	20.599	12.422
	14	20.488	14.176
	15	20.838	11.25
	16	19.257	14.37
	17	17.958	14.984
	18	17.142	11.81
	19	18.967	11.892
	20	20.464	13.334
	21	20.712	15.886
	22	25.598	14.37
	23	25.749	15.508
	24	25.066	16.431
	25	19.111	14.734
	26	23.335	13.749
	27	20.515	13.776
	28	21.066	13.789
	29	25.084	13.96
	30	12.332	16.276
	31	15.341	12.987
	32	19.841	12.208
	33	21.155	11.921
	34	20.512	11.582
	35	27.336	14.388
	36	27.812	14.266
	37	23.077	12.392
	38	19.737	13.85
	39	20.141	10.12
	40	27.066	16.033
Fig 2J: Epidermal thickness (E16.5)
	Microscopic field	Ctrl	Bcam (1554)	Bcam (1690)	Xiap (2297)
	1	25.91	10.97	23.82	21.9932
	2	30.36	18.11	24.12	25.1922
	3	27.71	17.64	22.15	24.936
	4	26.74	24.69	30.02	27.583
	5	32.21	17.85	29.26	30.7278
	6	28.46	25.58	25.38	27.887
	7	30.5	22.31	27.29	33.167
	8	29.56	23.85	24.82	27.677
	9	32.03	23.269	28.06	26.8245
	10	35.05	20.046	29.88	30.5418
	11	28.97	31.66	31.11	23.6188
	12	32.47	30.22	30.8	29.087
	13	32.09	31.61	30.76	34.7418
	14	30.789	24.38	30.41	26.4228
	15	32.06	28.55	18.94	26.3212
	16	41.04	27.93	24.62	31.476
	17	32.86	29.87	20.23	31.1644
	18	34.12	24.548	16.17	29.812
	19	35.71	26.957	17.46	26.6011
	20	31.25	24.695	16.9	33.44
	21	38.03	16.88	19	22.573
	22	40.31	22.2	18.45	29.927
	23	30.34	22.71	24.119	30.313
	24	37.64	28.9	20.4	34.152
	25	42.01	25.59	22.45	29.6876
	26	33.18	24.937	18.78	25.827
	27	32.31	27.66	23.45	39.5006
	28	32.41	27.17	24.11	26.632
	29	30.545	24.49	21.9	28.7512
	30	35.82	23.007	23.17	28.8154
	31	33.64	23.72	23.52	28.246
	32	34.44	22.34	28.03	28.676
	33	33.84	31.12	23.42	30.497
	34	30.81	28.27	26.71	24.085
	35	36.63	28.56	25.42	38.381
	36	33.53	35.36	27.93	28.3605
	37	35.28	25.21	23.623	33.752
	38	36.26	28.94	24.116	30.142
	39	24.33	28.24	20.133	27.245
	40	23.37	25.88	23.83	29.8701

## Sheet: Fig 3A
Fig 3A: Relative Bcam mRNA levels
	Exp number	Ctrl	Bcam (1554)+Xiap
	1	0.94	0.123
	2	1.06	0.082
	3	0.82	0.091
	4	1.18	0.079
	5	0.917	0.078
	6	1.083	0.037
Fig 3A: Relative Xiap mRNA levels
	Exp number	Ctrl	Bcam (1554)+Xiap
	1	1.16	10.359
	2	0.84	11.825
	3	0.94	15.388
	4	1.06	21.868
	5	1.003	3.351
	6	0.997	8.944

## Sheet: Fig 3C-H
Fig 3C: Caspase 3+ cells
	Exp number	Ctrl	Bcam (1554)	Bcam (1690)	Xiap (2297)	Bcam (1554)+Xiap
	1	1	4	5	4	1
	2	1	4	4	5	1
	3	0	4	3	3	0
	4	0	3	4	4	0
Fig 3D: Spindle orientaion
	Spindle number	Ctrl	Bcam (1554) + GFP-Xiap
	1	14.517	79.66
	2	70.925	86.374
	3	84.603	77.663
	4	6.953	0
	5	87.845	0
	6	11.34	6.285
	7	86.424	81.214
	8	84.651	73.993
	9	86.933	76.56
	10	5.745	4.492
	11	84.125	76.628
	12	12.022	70.477
	13	84.055	90
	14	5.085	87.148
	15	4.438	21.591
	16	8.826	83.49
	17	88.484	14.575
	18	88.821	5.479
	19	29.171	85.967
	20	11.434	11.319
	21	70.62	3.475
	22	88.243	7.474
	23	60.913	0
	24	80.525	77.427
	25	10.131	13.237
	26	3.306	79.131
	27	88.486	11.68
	28	85.802	4.743
	29	85.21	82.708
	30	85.146	0
	31	80.245	85.87
	32	0	90
	33	5.44	3.838
	34	12.92	39.806
	35	4.922	85.601
	36	85.263	0
	37	3.534	5.822
	38	87.735	88.085
	39	78.98	13.784
	40	84.017	67.69
	41	13.46
	42	85.932
	43	71.388
	44	65.342
	45	14.116
	46	81.235
	47	65.018
	48	4.294
	49	84.88
	50	86.17
Fig 3E: Cumulative frequency
	Bin Center	Ctrl	Bcam (1554) + GFP-Xiap
	0	12	22.5
	10	38	45
	20	38	47.5
	30	40	47.5
	40	40	50
	50	40	50
	60	42	50
	70	52	57.5
	80	72	80
	90	100	100
Fig 3F: Epidermal thickness
	Microscopic field	Ctrl	Bcam (1554)	Bcam (1554) mosaic tissue	Bcam (1690)	Xiap (2297)	Bcam (1554) + GFP-Xiap
	1	25.91	10.97	17.037	23.82	21.9932	24.26
	2	30.36	18.11	20.9045	24.12	25.1922	20.25
	3	27.71	17.64	20.378	22.15	24.936	27.3
	4	26.74	24.69	23.354	30.02	27.583	25.48
	5	32.21	17.85	23.24	29.26	30.7278	29.92
	6	28.46	25.58	30.369	25.38	27.887	33.56
	7	30.5	22.31	29.367	27.29	33.167	31.59
	8	29.56	23.85	29.924	24.82	27.677	30.24
	9	32.03	23.269	26.049	28.06	26.8245	32.67
	10	35.05	20.046	23.007	29.88	30.5418	32.37
	11	28.97	31.66	26.152	31.11	23.6188	28.71
	12	32.47	30.22	23.959	30.8	29.087	30.67
	13	32.09	31.61	28.079	30.76	34.7418	30.72
	14	30.789	24.38	24.48	30.41	26.4228	30.96
	15	32.06	28.55	27.577	18.94	26.3212	28.08
	16	41.04	27.93	27.422	24.62	31.476	28.55
	17	32.86	29.87	30.81	20.23	31.1644	26.88
	18	34.12	24.548	27.772	16.17	29.812	30.02
	19	35.71	26.957	24.985	17.46	26.6011	29.93
	20	31.25	24.695	26.58	16.9	33.44	29.22
	21	38.03	16.88	27.859	19	22.573	24.28
	22	40.31	22.2	28.088	18.45	29.927	31.19
	23	30.34	22.71	29.87	24.119	30.313	29.28
	24	37.64	28.9	28.175	20.4	34.152	35.72
	25	42.01	25.59	30.193	22.45	29.6876	35.79
	26	33.18	24.937	28.747	18.78	25.827	34.65
	27	32.31	27.66	23.559	23.45	39.5006	31.45
	28	32.41	27.17	24.357	24.11	26.632	29.27
	29	30.545	24.49	24.961	21.9	28.7512	32.27
	30	35.82	23.007	27.758	23.17	28.8154	31.23
	31	33.64	23.72	19.688	23.52	28.246	29.04
	32	34.44	22.34	20.033	28.03	28.676	31.29
	33	33.84	31.12	25.807	23.42	30.497	30.7
	34	30.81	28.27	28.507	26.71	24.085	29.2
	35	36.63	28.56	22.941	25.42	38.381	34.2
	36	33.53	35.36	24.883	27.93	28.3605	29.62
	37	35.28	25.21	25.625	23.623	33.752	28.62
	38	36.26	28.94	25.507	24.116	30.142	24.29
	39	24.33	28.24	27.856	20.133	27.245	27.82
	40	23.37	25.88	23.258	23.83	29.8701	30.36
Fig 3G: Spindle orientaion (mosaic tissue)
	Spindle number	Ctrl	Bcam (1554)	Bcam (1690)	Xiap (2297)	Bcam (1554) + GFP-Xiap
	1	87.56	40.83	9.09	14.806	81.711
	2	84.74	14.09	8.47	85.472	9.565
	3	3.22	79.14	88.29	20.713	86.742
	4	80.65	6.06	90	14.648	81.001
	5	78.08	33.68	74.035	0	19.949
	6	0	3.21	81.12	25.562	84.298
	7	85.66	11.72	0	4.452	88.587
	8	43.374	70.255	5.43	8.583	90
	9	90	87.05	9.846	0	87.517
	10	0	11.85	7.24	5.184	73.337
	11	12.39	90	12.06	78.344	6.76
	12	14.74	14.717	4.21	80.571	13.736
	13	0	90	6.903	8.079	9.913
	14	79.74	14.145	0	60.868	18.435
	15	84.2	7.56	2.49	77.089	81.397
	16	0	30.61	80.4	13.918	24.639
	17	13.717	0	0	0	82.252
	18	76.51	10.71	83.391	87.699	86.726
	19	74.64	90	8.73	7.92	11.282
	20	80.46	0	0	68.575	9.828
	21	26.88	76.643	12.69	13.945	83.217
	22	90	0	32.7	75.33	90
	23	84.83	18.173	30.13	13.357	6.122
	24	9.368	12.9	11.3	1.317	85.83
	25	87.23	8.89	0	10.564	86.82
	26	12.313	2.26	3.69	68.657	83.341
	27	82.11	10.25	0	11.906	80.41
	28	10.29	12.6	47.178	35.044	71.023
	29	13.96	45.55	22.22	4.715	82.38
	30	77.44	7.26	0	13.506	13.314
	31	6.99	3.28	13.91	0	11.534
	32	85.56	90	82.86	5.842	5.284
	33	87.13	0	0	8.527	0
	34	3.877	51.48	90	90	12.943
	35	7.45	25.897	87.76	24.854	86.758
	36	82.88	0	38.46	89.417	83.66
	37	80.25	84.765	3.13	0	6.974
	38	5.32	9.06	13.23	86.035	10.844
	39	90	0	50.886	2.431	84.765
	40	9.74	16.674	87.2	6.929	65.144
	41	84.51		12.72	13.267
	42	78.27			33.191
	43	87.25			13.473
	44	3.75			6.722
	45				83.031
Fig 3H: Cumulative frequency (Mosaic tissue)
	Bin Center	Ctrl	Bcam (1554)	Bcam (1690)	Xiap (2297)	Bcam (1554) + GFP-Xiap
	0	15.9091	23.0769	30	20	2.5
	10	40.9091	58.9744	60	60	35
	20	40.9091	61.5385	62.5	64.4444	42.5
	30	43.1818	69.2308	67.5	68.8889	42.5
	40	45.4545	71.7949	70	71.1111	42.5
	50	45.4545	76.9231	75	71.1111	42.5
	60	45.4545	76.9231	75	73.3333	42.5
	70	47.7273	79.4872	77.5	77.7778	50
	80	79.5455	87.1795	87.5	88.8889	77.5
	90	100	100	100	100	100

[truncated: 5 more sheets: Fig S2A, Fig S2C, Fig S6B-C, Fig S7B, Fig S7D]
